# Supplementary material for: Filling gaps in notification data: a model-based approach applied to travel related campylobacteriosis cases in New Zealand
Source: BMC Infect Dis. 2016 Sep 6;16(1):475. doi: 10.1186/s12879-016-1784-8 (PMC5011939; doi:10.1186/s12879-016-1784-8)
Supplement: Additional file 3: — Number of campylobacteriosis notifications and overseas travels in New Zealand District Health Boards (DHBs) (2000-2010). (XLSX 11 kb) [file 12879_2016_1784_MOESM3_ESM.xlsx]

## Sheet: cases.travels.total.dhb.2
	Number of campylobacteriosis notifications and overseas travels in New Zealand District Health Boards (DHBs) (2000-2010)
DHB	Cases Not Travelled Overseas	Cases Travelled Overseas	Cases with Unknown Travel Status	Total number of Cases	Total number of Travels (2000_2010)	Average Population (2000-2010)	Travel Rate Per DHB Population
Auckland	423	221	12260	12904	2768409	420482	0.640172
Bay of Plenty	2866	181	1372	4419	900903	196494	0.346799
Canterbury	11834	905	2250	14989	1131481	473761	0.417108
Capital and Coast	2440	271	7903	10614	772924	273135	0.507531
Counties Manukau	338	90	10106	10534	2768409	441173	0.640172
Hawke's Bay	293	29	3675	3997	413803	151420	0.275816
Hutt Valley	1101	92	3561	4754	772924	140145	0.507531
Lakes	2159	99	581	2839	611676	101036	0.315444
MidCentral	2090	83	903	3076	307440	163320	0.271685
Nelson Marlborough	1033	73	1693	2799	322227	131873	0.365273
Northland	2059	86	787	2932	404413	150655	0.268573
South Canterbury	1980	56	329	2365	1131481	54829	0.417108
Southern	5336	211	3549	9096	921544	292550	0.311853
Tairawhiti	495	25	218	738	95750	45900	0.213067
Taranaki	1402	81	2013	3496	314648	107221	0.296526
Waikato	3481	374	7121	10976	611676	345553	0.315444
Wairarapa	280	7	615	902	772924	39554	0.507531
Waitemata	493	167	14895	15555	2768409	492355	0.640172
West Coast	485	21	268	774	71498	31847	0.219664
Whanganui	1089	35	492	1616	307440	64345	0.271685
Total	41677	3107	74591	119375	18169979	4117648
